# Supplementary material for: The Utility of Faecal Calprotectin, Lactoferrin and Other Faecal Biomarkers in Discriminating Endoscopic Activity in Crohn’s Disease: A Systematic Review and Meta-Analysis
Source: Biomedicines. 2023 May 9;11(5):1408. doi: 10.3390/biomedicines11051408 (PMC10216423; doi:10.3390/biomedicines11051408)
Supplement: Supplementary file 1 [file biomedicines-11-01408-s001.zip]

Archive with 1 entries (1 files):
- biomedicines-2378196-supplementary.docx
